# Supplementary material for: Genetic and environmental regulation of early heading in photoperiod-insensitive : rice: impacts on heading synchrony, premature heading, and tiller development lag
Source: Breed Sci. 2025 Jul 31;75(4):267–80. doi: 10.1270/jsbbs.25002 (PMC13051634; doi:10.1270/jsbbs.25002)
Supplement: Supplementary file 2 — Supplemental Table [file 75_267_s2.xlsx]

## Sheet: Table S1
	Supplemental Table 1. List of varieties used in this study and genotype of four genes
	Varietya	Genotypeb				Reference
		Hd1c	Ghd7	Osprr37	DTH8
	A58	f	f	f	F	Koide et al. (2019)
	Kitaake	F	f	f	F	Fujino et al. (2019a)
	Akage	f	f	f	F	Fujino et al. (2019a)
	Norin 20	f	f	f	f	Fujino et al. (2019a)
	Hakuchomochi	f	f	f	f	Fujino et al. (2019a)
	Kirara397	F	f	f	F	Fujino et al. (2019a)
	Hoshinoyume	F	f	f	F	Fujino et al. (2019a)
	Nanatsuboshi	F	f	f	F	Fujino et al. (2019a)
	Daichinohoshi	F	f	f	F	Fujino et al. (2019a)
	Koshihikari	-	-	-	-	-
	Mie 33	-	-	-	-	-
	RILs No. 1 (E-RIL-1)	F	f	f	F	Koide et al. (2019)
	RILs No. 2 (E-RIL-2)	F	f	f	F	Koide et al. (2019)
	RILs No. 3 (L-RIL-1)	f	f	f	F	Koide et al. (2019)
	RILs No. 4 (L-RIL-2)	-	f	f	F	Koide et al. (2019)
	RILs No. 5	F	f	f	F	Koide et al. (2019)
	RILs No. 6	f	f	f	F	Koide et al. (2019)
	RILs No. 7	F	f	f	F	Koide et al. (2019)
	RILs No. 8	F	f	f	F	Koide et al. (2019)
	RILs No. 9	-	f	f	F	Koide et al. (2019)
	RILs No. 10	F	f	f	F	Koide et al. (2019)
	RILs No. 11	F	f	f	F	Koide et al. (2019)
	RILs No. 12	F	f	f	F	Koide et al. (2019)
	RILs No. 13	F	f	f	F	Koide et al. (2019)
	RILs No. 14	F	f	f	F	Koide et al. (2019)
	RILs No. 15	f	f	f	F	Koide et al. (2019)
	RILs No. 16	F	f	f	F	Koide et al. (2019)
	RILs No. 17	F	f	f	F	Koide et al. (2019)
	RILs No. 18	F	f	f	F	Koide et al. (2019)
	RILs No. 19	F	f	f	F	Koide et al. (2019)
	RILs No. 20	F	f	f	F	Koide et al. (2019)
	RILs No. 21	F	f	f	F	Koide et al. (2019)
	RILs No. 22	-	f	f	F	Koide et al. (2019)
	RILs No. 23	F	f	f	F	Koide et al. (2019)
	RILs No. 24	f	f	f	F	Koide et al. (2019)
	RILs No. 25	F	f	f	F	Koide et al. (2019)
	RILs No. 26	F	f	f	F	Koide et al. (2019)
	RILs No. 27	F	f	f	F	Koide et al. (2019)
	RILs No. 28	f	f	f	F	Koide et al. (2019)
	RILs No. 29	-	f	f	F	Koide et al. (2019)
	RILs No. 30	f	f	f	F	Koide et al. (2019)
	a Genotypes of Koshihikari and Mie 33 are not tested.
	b F and f indicate functional type and non-functional type, respectively.
	c A58/Kitaake RILs have either non-functional (A58 type) or functional (Kitaake type) alleles. The hyphen indicates that the Hd1 genotype was heterozygous in the F4 generation.
